# Supplementary material for: Diester Prodrugs of a Phosphonate Butyrophilin Ligand Display Improved Cell Potency, Plasma Stability, and Payload Internalization
Source: J Med Chem. 2023 Nov 7;66(22):15309–25. doi: 10.1021/acs.jmedchem.3c01358 (PMC10683022; doi:10.1021/acs.jmedchem.3c01358)
Supplement: Supplementary file 2 — jm3c01358_si_002.csv [file jm3c01358_si_002.csv]

Compound	Smiles	logp	gamma delta proliferation from hPBMC 72h exposure 14 day proliferation EC50 [nM]	Interferon gamma production by T cells exposed to K562 cells treated with test compounds for 1h EC50 [nM]	% remaining after 2h in 50% plasma
8a	CC(C)(C)C(=O)OCOP(=O)(Oc1ccccc1)CC\C=C(/C)CO	3.56	1	11	2
9a	CC(C)(C)C(=O)OCOP(=O)(Oc1ccccc1)CC\C=C(/C)COC(C)=O	4.26	0.8	9.4	1
8b	CC(C)(C)C(=O)OCOP(=O)(CC\C=C(/C)CO)Oc2cccc1ccccc12	4.72	2.5	18	21
9b	CC(C)(C)C(=O)OCOP(=O)(CC\C=C(/C)COC(C)=O)Oc2cccc1ccccc12	5.42	1.4	11	23
8c	CC(C)(C)C(=O)OCOP(=O)(Oc1ccccc1C(=O)OC)CC\C=C(/C)CO	3.77	2.3	21	1
9c	CC(C)(C)C(=O)OCOP(=O)(Oc1ccccc1C(=O)OC)CC\C=C(/C)COC(C)=O	4.47	0.48	6.6	12
8d	CC(C)(C)C(=O)OCOP(=O)(Oc1ccc(cc1)NC(C)=O)CC\C=C(/C)CO	2.78	5	76	3
9d	CC(C)(C)C(=O)OCOP(=O)(Oc1ccc(cc1)NC(C)=O)CC\C=C(/C)COC(C)=O	3.48	1.8	57	1
8e	O=C(OCC)C(NC(C)=O)Cc1ccc(OP(=O)(OCOC(=O)C(C)(C)C)CC\C=C(/C)CO)cc1	3.11	5.3	27	0
9e	O=C(OCC)C(NC(C)=O)Cc1ccc(OP(=O)(OCOC(=O)C(C)(C)C)CC\C=C(/C)COC(C)=O)cc1	3.82	2.5	32	13
8f	CC(C)(C)C(=O)OCOP(=O)(Oc1ccc(C)cc1)CC\C=C(/C)CO	4.01	1.9	2.4	2
9f	CC(C)(C)C(=O)OCOP(=O)(Oc1ccc(C)cc1)CC\C=C(/C)COC(C)=O	4.71	1.5	3	1
8g	CC(C)(C)C(=O)OCOP(=O)(Oc1ccc(cc1)C(F)(F)F)CC\C=C(/C)CO	4.46	7.1	56	87
9g	CC(C)(C)C(=O)OCOP(=O)(Oc1ccc(cc1)C(F)(F)F)CC\C=C(/C)COC(C)=O	5.16	4.5	6	66
8h	CC(C)(C)C(=O)OCOP(=O)(Oc1ccccc1C(F)(F)F)CC\C=C(/C)CO	4.41	1.2	8	7
9h	CC(C)(C)C(=O)OCOP(=O)(Oc1ccccc1C(F)(F)F)CC\C=C(/C)COC(C)=O	5.11	0.94	13.3	4
8i	CC(C)(C)C(=O)OCOP(=O)(Oc1ccc(cc1)C(C)C)CC\C=C(/C)CO	5.07	1.9	3.8	22
9i	CC(C)(C)C(=O)OCOP(=O)(Oc1ccc(cc1)C(C)C)CC\C=C(/C)COC(C)=O	5.78	1.5	1.9	21
8j	CC(C)(C)C(=O)OCOP(=O)(Oc1ccccc1C(C)C)CC\C=C(/C)CO	4.55	0.76	8	11
9j	CC(C)(C)C(=O)OCOP(=O)(Oc1ccccc1C(C)C)CC\C=C(/C)COC(C)=O	5.26	1.3	9.3	18
8k	CC(C)(C)C(=O)OCOP(=O)(Oc1c(cccc1C(C)C)C(C)C)CC\C=C(/C)CO	5.54	12	200	67
9k	CC(C)(C)C(=O)OCOP(=O)(Oc1c(cccc1C(C)C)C(C)C)CC\C=C(/C)COC(C)=O	6.25	7	240	92
11x	C/C(CO)=C\CCP(=O)(OCOC(=O)c1ccccc1)Oc2ccccc2	3.79	0.34	4	0
12x	CC(=O)OCC(\C)=C\CCP(=O)(OCOC(=O)c1ccccc1)Oc2ccccc2	4.5	0.47	1.1	0
11y	CC(C)C(=O)OCOP(=O)(Oc1ccccc1)CC\C=C(/C)CO	2.98	5.2	17	0
12y	CC(C)C(=O)OCOP(=O)(Oc1ccccc1)CC\C=C(/C)COC(C)=O	3.69	2.2	4.9	0
11z	C/C(CO)=C\CCP(=O)(Oc1ccccc1)OCOC(=O)CC2CCCCC2	4.29	0.6	7.2	0
12z	CC(=O)OCC(\C)=C\CCP(=O)(Oc1ccccc1)OCOC(=O)CC2CCCCC2	5	0.38	2.4	24
